# Supplementary material for: First-generation and preclinical evaluation of an EphA5-targeted antibody-drug conjugate in solid tumors
Source: J Clin Invest. 2025 Jul 15;135(14):e188492. doi: 10.1172/JCI188492 (PMC12259246; doi:10.1172/JCI188492)
Supplement: Supporting data values [file jci-135-188492-s243.xlsx]

## Sheet: Figure 1D
Sample	Breast HR+
QMTB532-02-01	70
QMTB532-02-02	100
QMTB532-02-03	90
QMTB532-02-04	80
QMTB532-02-05	70
QMTB532-02-06	90
QMTB532-02-07	90
QMTB532-02-08	95
QMTB532-02-09	90
QMTB239-2	100
QMTB239-3	0
QMTB239-4	80
QMTB239-8	90
QMTB533-01-01	100
QMTB533-01-02	60
QMTB533-01-03	100
QMTB533-01-04	75
QMTB533-01-05	100
QMTB533-01-06	95
QMTB533-01-07	90
QMTB533-01-08	100
QMTB533-01-09	70
Q1367-04	100
Q01378-04	60
Q02523-02	0
QMTB242-4	90
QMTB242-1	100
QMTB242-2	98
QMTB241-2	100
QMTB241-3	0
QMTB241-4	100
QMTB241-5	70
QMTB241-8	90
Sample	Breast Triple Negative
QMTB241-6	90
QMTB242-8	80
QMTB522-01-1	100
QMTB522-01-2	100
QMTB522-01-3	100
QMTB522-01-4	97
QMTB523-1	90
QMTB523-2	70
QMTB523-3	70
QMTB523-4	95
QMTB523-5	90
QMTB523-6	40
QMTB530-01-1	80
QMTB530-01-2	40
QMTB530-01-3	95
QMTB530-01-4	0
QMTB535-1	40
QMTB535-2	97
QMTB535-3	0
QMTB535-4	95
QMTB535-5	20
QMTB535-6	0
QMTB535-7	95
QMTB535-8	10
Sample	Lung Adenocarcinoma
QMTB484-1	100
QMTB484-2	100
QMTB484-3	20
QMTB484-4	100
QMTB484-7	90
QMTB457-02-1	70
QMTB457-02-2	90
QMTB457-02-3	100
QMTB457-02-4	80
QMTB457-02-5	15
QMTB457-02-6	10
QMTB457-02-7	90
QMTB457-02-8	95
QMTB457-02-9	91
QMTB457-02-10	100
QMTB494-1	100
QMTB494-2	0
QMTB494-3	95
QMTB494-4	70
QMTB494-5	75
QMTB494-6	90
QMTB494-7	0
QMTB494-8	95
QMTB494-9	95
QMTB508-01-5	62
QMTB439-1	70
QMTB439-2	20
QMTB439-3	30
QMTB439-4	61
QMTB439-5	30
Sample	Lung Squamous
QMTB484-5	100
QMTB484-6	95
QMTB484-8	10
QMTB495-1	1
QMTB495-2	10
QMTB495-3	100
QMTB495-4	91
QMTB495-5	70
QMTB495-6	11
QMTB495-7	90
QMTB495-8	80
QMTB495-9	100
QMTB496-1	100
QMTB496-2	100
QMTB496-3	50
QMTB496-4	100
QMTB496-5	10
QMTB496-6	89
QMTB496-7	70
QMTB496-8	70
QMTB496-9	70
QMTB507-01-1	85
QMTB507-01-2	110	*datapoint excluded because of scoring error
QMTB507-01-3	0
QMTB507-01-4	0
QMTB507-01-5	36
QMTB507-01-7	30
QMTB507-01-8	62
QMTB508-01-1	85
QMTB508-01-2	0
QMTB508-01-3	25
QMTB508-01-4	100
QMTB508-01-6	60
QMTB508-01-7	40
QMTB508-01-8	20
Sample	Colon Cancer
QMTB484-5	100
QMTB484-6	95
QMTB484-8	10
QMTB495-1	1
QMTB495-2	10
QMTB495-3	100
QMTB495-4	91
QMTB275-3	30
QMTB275-4	60
QMTB275-5	80
QMTB275-6	65
QMTB275-7	72
QMTB275-8	40
QMTB278-1	30
QMTB278-2	80
QMTB278-3	95
QMTB278-4	30
QMTB278-5	25
QMTB278-6	10
QMTB278-7	30
QMTB278-8	5
QMTB282-1	80
QMTB282-2	70
QMTB282-3	60
QMTB282-4	31
QMTB282-5	81
QMTB282-6	70
QMTB282-7	75
Sample	Pancreatic Cancer
QMTB292-1	55
QMTB292-2	0
QMTB292-3	0
QMTB294-1	40
QMTB294-3	75
QMTB295-1	70
QMTB295-3	40
QMTB295-4	60
QMTB295-5	75
QMTB295-6	60
QMTB297-1	90
QMTB297-3	100
QMTB297-6	50
Q10583	30
Q11334	95
Q11441	80
Q11443	70
Q11444	80
Sample	Urothelial Cancer
Q00192	98
Q00282	90
Q00303	40
Q00929-02	90
Q01658-04	90
Q01662-02	90
Q01667	80
Q01670-02	95
Q03615	20
Q03619	90
Q03620-03	95
Q03622-01	100
Q03626-01	50
Q03627-03	90
Q03634-01	60
Q04703-02	50
Q04871-01	60
Q04878-01	80
Q04978-01	90
Q05701-07	50
Q08956-02	95
Q08961	60
Q09009-09	95
Q09031-05	75
Q09037-01	90
Q09043-01	95
Q09069-02	95
Sample	Ovarian Cancer
Q00202	100
Q00309	55
Q01262-02	50
Q01263-03	98
Q01265-01	15
Q01272-02	99
Q01273-01	95
Q01275-04	85
Q01276-02	65
Q02015-01	70
Q02016-04	98
Q02123-01	90
Q02891-01	100
Q03215-01	90
Q03219	95
Q03223-01	32
Q03226-01	40
Q03227-03	50
Q03239-06	90
Q03245-01	100
Q04668-01	20
Q04742-01	95
Q05489-02	95
Q06413	90
Q03640-01	50
Q06414-03	90
Q07501-01	80
Q07502-01	80
Q07504-03	80
Q07539-03	70

## Sheet: Figure 2A
			Binding
			Alanine mutated	Control
		G308A	37.8	114.6
		E330A	37.6	97.7
		F309A	14	106.6
		K321A	14.9	100
		R306A	9.2	99.4
		T328A	9.5	85.5
		H329A	5.4	93.1

## Sheet: Figure 2E
	Epitope	Structured Extracellular Region (aa 58-561)
Rat	0.139	0.752
Cynomolgus Monkey	0.118	1.665
Rhesus Monkey	0.113	3.286

## Sheet: Figure 2F
		Ligand
	Antibody concentration	EphA5	CPT1B
	20	3.71237e+06	163481
	5	3.19789e+06	149155
	1.25	2.95782e+06	79137.7
	0.3125	1.65992e+06	60792.4

## Sheet: Figure 2G
		Binding
	EphA5	424.314
	EphA1	0
	EphA2	1.00182
	EphA3	0
	EphA4	0
	EphA6	5.99428
	EphA7	0
	EphA8	3.41608
	EphA10	1.54916
	EphB1	0.687788
	EphB2	0
	EphB3	3.67599
	EphB4	3.18507
	EphB6	0

## Sheet: Figure 4A
	Vehicle (PBS)
Tumor weight (mg)	1023	1052	1137	1054
	MBRC-101 5 mg/kg
Tumor weight (mg)	826	24	24	0	10
	MBRC-101 2.5 mg/kg
Tumor weight (mg)	623	164	352	164	413
Tumor weight (mg)	MBRC-101 1 mg/kg
	1192	1008	700	590	1149

## Sheet: Figure 4C
	Days after tumor implantation	Vehicle (PBS)					Trodelvy 10 mg/kg					MBRC-101 5 mg/kg
	0	146.016	188.442	166.212	137.853	241.865	188.442	208.86	198.476	163.296	182.585	166.375	181.888	205.379	129.024	185.024
	3	178.475	270.336	444.375	132.5	314.432	265.923	198.476	305.252	367.575	275.354	72.283	135	112.659	107.325	130
	5	277.83	300.564	455.625	208.568	315.392	357.075	230.4	256.749	346.8	226.981	42.875	67.2	60.84	67.2	54.872
	7	280.612	431.649	585.565	237.6	511.056	268.037	256.749	317.988	242.172	165.731	27	8	32.768	27	20.412
	10	423.729	773.075	899.496	343	710.016	163.296	162.5	188.16	207.936	126.72	1	1	1	1	1
	12	567.931	640.677	848.256	305.252	1008.42	98.736	160.38	120.05	99.452	65.403	1	1	1	1	1
	14	551.397	797.632	1294.3	442.307	1123.63	81.356	92.928	156.06	96.8	59.319	1	1	1	1	1
	17	640.677	823.784	1356.08	440.64	1189.76	120.05	85.731	342.176	50.864	79.38	1	1	1	1	1
	19	729.725	1348.32	1213.76	650.25	1367.63	153.459	87.12	226.981	70.602	75.852	1	1	1	1	1
	21	1900.8	2091.14	2203.2	1010.8	2299.57	102.608	166.464	295.75	134.456	95.175	1	1	1	1	1
	24	2001.6	2016	2787.84	1425.72	2424.06	69.966	212.341	304.92	208.568	83.205	1	1	1	1	1
	26						67.2	234	323.68	177.876	79.507	1	1	1	1	1
	28						85.184	295.75	462.462	191.296	85.184	1	1	1	1	1
	32						268.037	530.485	710.016	309.741	57.024	1	1	1	1	1
	37						511.875	488.977	844.662	474.281	88.752	1	1	1	1	1
	41						746.996	646.4	1273.08	739.6	147.5	1	1	1	1	1
	46						758.625	1091.44	1682	1130	325.325	1	1	1	1	1
	51						576	1378.12	2024.22	1921.51	1884.42		1	1	1	1

## Sheet: Figure 5A and 5B
	Days after tumor implantation	Vehicle (PBS)							10mg/kg								5mg/kg							2.5mg/kg
	0	306	280.8	101.568	215	310.464	111.375	141.376	292.144	45.325	145.152	120.612	219.102	152.5	148.003	264.191	259.2	324.9	249.86	188.16	45.325	175.76	44.206	121.495	110.946	257.5	191.296	57.498	210.675	263.169
	3	361.336	299.008	117.077	266.418	440.559	145.794	215.296	265.923	57.76	196.625	103.275	344.619	181.5	152.5	223.85	295.885	443.625	377.3	156.832	56.129	75.645	139.258	163.863	167.5	283.92	163.863	42.772	171.349	271.188
	5	524.264	304.92	120.05	342.225	466.092	248.4	213.248	304.92	49.248	255.6	120.612	438.272	167.648	110.94	240.189	298.8	482.112	207.936	199.439	53.391	85.184	184.671	181.5	140.454	262.5	236.708	41.382	232.116	301.401
	7	804.384	571.54	175.45	547.6	669.977	356.048	289.737	216	40.46	188.203	83.2	396.9	211.75	91.2	224.181	218.7	401.375	156.832	147.5	49.248	77.616	201.84	194.432	143.055	278.512	286.72	44.649	205.379	264.191
	10	1063.83	903.168	203.84	739.64	846.72	470.936	371.358	97.336	18.928	116.16	42.3	309.6	211.75	73.644	205.7	133.308	282.852	101.25	97.336	44.1	63.882	79.38	208.568	137.5	267.696	318.719	44.032	249.307	226.981
	12	1232.58	874.8	222.024	705.744	1307.85	388.157	264.191	73.964	21.141	66.924	54.76	121.5	89.056	116.38	290.816	119.808	121.5	122.451	84.672	36.864	60.912	36.9	192.456	110.946	363.312	378.432	71.487	367.993	189.54
	14	1568.32	874.8	222.024	705.744	1307.85	541.476	411.6	43.928	20.28	62.092	27.9	68.6	55.728	78.4	150	140.544	72.283	61.605	67.2	20.956	63.536	30.6	192.456	110.946	320.65	361.836	109.35	486.72	257.985
	17	End of group							43.56	28.8	19.008	19.375	84.8	35.937	31.5	61.25	100.672	37.026	93.15	53.136	16.875	50.653	26.912	192.456	110.946	309.096	361.836	109.35	606.816	385.641
	19								38.115	0	0	0	38.115	23.52	0	0	32.4	52.022	38.912	40.293	0	27.753	0	192.456	110.946	344.394	361.836	109.35	569.6	285.768
	21								14.812	0	0	0	0	10	0	0	0	26.973	16.875	14.976	0	35.937	0	192.456	110.946	311.904	361.836	109.35	695.224	308.843
	24								0	0	0	0	0	0	0	0	0	13.6	0	0	0	34.2	0	192.456	110.946	404.838	361.836	109.35	695.224	506.25
	26								0	0	0	0	0	0	0	0	0	16.704	0	0	0	17.5	0	End of group
	28								0	0	0	0	0	0	0	0	0	16.704	0	0	0	0	0
	31								0	0	0	0	0	0	0	0	0	21.632	0	0	0	0	0
	33								0	0	0	0	0	0	0	0	0	36.518	0	0	0	0	0
	35								0	0	0	0	0	0	0	0	0	30.576	0	0	0	0	0
	38								0	0	0	0	0	0	0	0	0	27.702	0	0	0	0	0
	40								0	0	0	0	0	0	0	0	0	37.479	0	0	0	0	0
	42								0	0	0	0	0	0	0	0	0	39.936	0	0	0	0	0
	45								0	0	0	0	0	0	0	0	0	43.245	0	0	0	0	0
	47								0	0	0	0	0	0	0	0	0	91.2	0	0	0	0	0
	49								0	0	0	0	0	0	0	0	0	155	0	0	0	0	0
		Tumor weight (mg)
		Vehicle (PBS)							MBRC-101 10 mg/kg								MBRC-101 5 mg/kg							MBRC-101 2.5 mg/kg
		534	365	105	235	423	202	130	0	0	0	0	0	0	0	0	62	0	0	0	0	0	0	88	37	198	120	48	179	191

## Sheet: Figure 5C and 5D
	Days after tumor implantation	Vehicle (PBS)													MBRC-101
	0	35.1	41.616	21.141	119.475	128.772	98.496	91.2	97.336	43.928	69.632	80.864	76.05	70.602	47.916	19.008	148.12	44.206	38.7	128.772	58.8	94.136	80.352	19.683	54.76	49	59.319	77.976	32.4	102.608
	4	59.616	66.924	39.936	120.032	191.984	75.168	69.312	44.649	86.436	160.863	98.784	139.258	130.331	110.352	34.2	135.675	72.075	55.539	112	110.946	166.212	41.616	28.224	46.24	39.204	57.76	91.2	117.45	73.926
	7	57.498	49.708	65.403	122.451	170	202.675	72.2	14.036	59.616	111.375	128	146.004	176.868	98.736	21.87	90.972	74.752	57.498	125.244	107.604	118.496	42.471	44.1	45.325	33.635	47.952	55.728	50.094	34.596
	11	68.445	50.225	64	212.341	269.667	232.116	92.455	17.5	126.96	118.188	218.88	202.8	296.208	107.916	24.786	64.8	66.6	39.401	53.136	111.375	40.362	45.738	21.87	22.599	15.341	36.864	80.688	28.392	30.276
	14	104.544	82.369	101.25	309.582	384.4	309.741	178.475	37.888	194.94	194.481	347.875	259.028	555.449	42.3	0	63.882	47.04	41.382	47.396	71.28	49.011	0	0	19.008	0	30.752	53.176	35.84	22.736
	18	223.2	115.2	166.212	565.812	532.35	506.25	191.012	42.471	241.2	335.552	592.416	460.6	777.6	40.293	0	56.35	33.125	28.8	27.5	44.1	67.392	0	0	17.5	0	0	43.2	22.736	20.28
	21	196.625	178.752	166.375	607.836	740.731	540	337.365	70.602	363.609	314.928	608.4	534.375	1056.44	25.23	0	56.129	30.276	0	0	27.9	25.515	0	0	20.956	0	0	21.141	20	20.412
	25	253.704	125.55	191.691	1024.98	1033.17	1108.94	456.192	135.252	325.325	487.424	758.336	839.664	1053.81	17.5	0	0	0	0	0	38.115	20.412	0	0	27.753	0	0	23.52	21.952	0
	28	313.551	120.05	205.204	1336.33	1271.4	1023.52	617.859	230.702	527.571	445.568	588.289	767.643	1800	0	0	0	0	0	0	0	0	0	0	18.432	0	0	0	27	0
	32	313.551	120.05	205.204	1404.54	1573.04	1456.13	596.25	178.475	586.654	609.408	891.648	1117.93	1915.2	0	0	0	0	0	0	0	0	0	0	16.25	0	0	0	0	0
	35	313.551	120.05	205.204	1772.93	1662.93	1575.94	663.156	154.128	649.539	578.2	1033.9	964.46	2158.18	0	0	0	0	0	0	0	0	0	0	10.648	0	0	0	0	0
	39	End of group													0	0	0	0	0	0	0	0	0	0	10.4	0	0	0	0	0
	42														0	0	0	0	0	0	0	0	0	0	10.4	0	0	0	0	0
	46														0	0	0	0	0	0	0	0	0	0	0	0	0	0	0	0
	50														0	0	0	0	0	0	0	0	0	0	0	0	0	0	0	0
		Tumor weight (mg)
		Vehicle (PBS)													MBRC-101
		170	44	89	834	996	800	307	502	313	403	298	564	731	0	0	0	0	0	0	0	0	0	0	0	0	0	0	0	0

## Sheet: Figure 5E and 5F
	Days after tumor implantation	Vehicle (PBS)									MBRC-101
	0	120.05	115.2	132.055	125.84	156.832	218.66	84.8	270.336	143.312	122.112	120.05	134.456	156.06	127.575	61.605	141.659	114.868
	2	75.2	105.8	135	170.352	171.666	181.5	101.25	314.23	127.5	99.452	39.401	79.007	73.964	80.613	38.115	65.712	51.45
	4	83.205	143.055	121.495	151.263	154.128	300.564	82.908	450.528	114.638	38.115	79.007	87.12	125	50.176	32.674	71.487	64
	6	102.608	114.264	146.016	137.5	131.328	172.5	253.028	96.148	483.75	100.672	67.2	140	140	66.424	34.816	60.84	52.022
	10	205.379	191.691	277.83	117.504	178.475	189.54	261.392	114.264	511.056	146.016	41.382	83.205	92.45	24.786	50.094	60.84	52.022
	13	267.912	191.691	260.47	137.5	188.442	318.719	373.248	188.442	658.244	150	40.96	140.454	60.912	86.436	64	28.431	42.875
	15	351.424	207.936	277.2	183.708	333.27	337.552	393.984	162.922	828.608	147.5	44.649	142.5	59.319	40.96	64	21.888	44.032
	20	378.075	242.172	260.47	249.307	329.55	399.924	362.6	145.656	1209.43	96.8	32.674	60.84	33.64	46.24	26.656	10.648	16.875
	23	537.6	309.741	352.314	222.024	266.4	438.012	535.392	173.056	1328.08	124.416	62.361	110.45	49.708	57.76	33.792	18.928	34.816
	27	480.249	393.984	311.296	380.88	438.75	673.036	584.988	140	1478.52	77.326	63.882	70.4	39.936	89.056	25.872	11.466	49
	30	447.636	597.051	466.875	219.6	295.988	608	592.454	193.821	1455.1	41.382	8	75.2	8	9.261	0	0	0
	35	337.552	761.788	527.681	366.597	989.901	1385.33	970.299	305.252	1860.87	34.816	77.616	106.032	37.026	50.544	16.875	8	0
	38	541.476	947.625	703.917	582.4	816.425	1452	1294.7	211.185	1845.62	44.1	65.6	79.007	20.28	37.888	32.768	0	0
	42	525.616	1097.71	720.811	611.618	979.608	1580.54	1453.88	273.861	2631.02	40.293	82.908	92.928	17.28	10.648	9.261	0	0
	44	947.625	566.048	1038.91	1337.08	1001.77	2282.41	1401.96	376.119	2375.25	42.471	62.361	112.896	10.648	0	0	0	0
	50	1223.78	779.607	1532.28	1389.15	1586.3	2759.04	1700.3	307.2	2901	53.391	81.144	43.928	13.068	0	0	0	0
	Tumor weight (mg)	Saline									MBRC-101
		133	139	296	115	270	505	256	672	44	43	13	32*	26*	19	26	8	3	22
													*tumor mass 2 found at necropsy

[truncated: 10 more sheets: Figure 5G and 5H, Figure 6A, Figure 6B, Figure 6C, Figure 6D, Figure 6E, Figure 6F, Sup Fig 1, Sup Fig 2, Sup Fig 3]
